# Supplementary material for: Shear wave elastography predicts hepatocellular carcinoma risk in hepatitis C patients after sustained virological response
Source: PLoS One. 2018 Apr 19;13(4):e0195173. doi: 10.1371/journal.pone.0195173 (PMC5909618; doi:10.1371/journal.pone.0195173)
Supplement: S1 Table — (XLSX) [file pone.0195173.s001.xlsx]

## Sheet: Sheet1
age	sex(0=female)	genotype	interferon	DAA	BMI	hypertension	DM	HCV-RNA	pre ALT	pre AST	pre GGT	pre ALB	pre T-bil	pre PLT	pre AFP	pre DCP	pre Fib4	pre SWE	post ALT	post AST	post GGT	post ALB	post T-bil	post PLT	post AFP	post DCP	post Fib4	post SWE	HCC	follow up period	warfarin
57	1	1	1	0	26	0	0	5.7	123	82	55	4.2	0.73	15.5	7.8	14	2.72	11.9	13	16	18	4.5	0.7	14.6	2.5	17	1.76	5.2	0	57	.
56	0	1	1	0	22.2	1	0	6.6	205	179	53	4.2	0.31	15.3	59.5	28	4.58	12.3	12	26	24	4.7	0.58	17.6	2.7	18	2.43	6	0	10	.
54	0	1	1	0	24.1	0	0	6.5	14	19	17	4	0.46	16.3	1.7	13	1.68	6.2	16	19	11	4.2	1	14.3	1.4	12	1.83	4.1	0	59	.
63	0	1	1	0	19.7	0	0	6.7	12	21	28	4.6	0.47	20.5	2.2	15	1.86	6.1	13	20	16	4.4	0.54	22.1	1.4	14	1.61	4.7	0	50	.
57	0	1	1	0	21.3	0	0	6.8	9	19	17	4.2	0.85	14.4	2.5	12	2.51	7.2	10	19	14	4.2	0.84	15.2	1.4	18	2.29	4.9	0	57	.
57	1	1	1	0	22.3	0	0	7.2	12	19	12	4.3	0.47	13.9	2.2	18	2.25	9.6	10	14	15	4.8	0.65	15.9	2.3	15	1.61	5.7	0	57	.
58	1	1	1	0	27	0	0	7.2	22	30	103	4.2	0.93	18.1	3.4	25	2.05	7.3	22	30	30	4.5	0.78	16	1.9	23	2.36	5.4	0	58	.
32	0	1	1	0	21	0	0	6.3	12	21	16	4.4	0.59	22.5	4.7	26	0.86	9.5	10	18	14	4.6	0.63	28.9	3.8	36	0.65	4.7	0	17	.
66	0	1	1	0	27.4	0	0	6.8	45	112	72	4.4	1.32	10.4	5.9	19	10.6	15	10	22	30	4.6	0.68	11.3	2.9	22	4.12	7.3	0	57	.
70	0	1	1	0	30.2	0	0	6.9	100	88	24	4.4	0.48	19.7	3.7	17	3.13	13.4	29	30	36	4.5	0.32	20	3.2	21	1.98	6.4	0	55	.
46	1	1	1	0	22.8	0	0	6.8	18	24	72	4	0.53	17.2	5.9	18	1.51	10.1	20	19	20	4.8	0.9	20.9	3.9	30	0.96	6.5	0	53	.
66	0	1	1	0	25.5	0	0	6.7	10	25	24	4.2	0.67	8.9	1.7	16	5.86	14	9	24	15	4.9	0.83	14.6	0.9	18	3.67	6.3	0	53	.
60	0	1	1	0	23.6	0	0	6.1	13	22	41	4.3	0.36	16.1	7.4	16	2.27	7.2	12	19	48	4.7	0.73	14.8	4.2	18	2.26	6.3	0	53	.
53	1	1	1	0	26.1	0	0	6.4	20	34	180	4.1	1.53	7.9	9	31	5.1	22.6	20	26	335	4.5	0.78	8.1	3.9	23	3.88	9.8	0	42	.
69	0	1	1	0	18.6	0	0	5.8	17	26	17	4.5	0.75	12.2	0.9	21	3.57	7.4	18	28	17	4.7	0.57	15.2	1	17	3.04	5.4	0	50	.
60	1	1	1	0	20.9	1	0	6	30	19	120	3.9	0.43	14.8	2	30	1.41	8.4	30	41	35	4.6	0.46	16.7	2.1	33	2.73	5.7	0	52	.
66	1	1	1	0	25.6	1	1	7.3	30	33	59	4.2	0.58	21.4	9.9	32	1.86	7.8	35	34	30	4.2	0.39	22.1	6	22	1.74	4.8	0	51	.
56	1	1	1	0	23.4	0	0	6.9	20	22	59	4.2	0.44	11.5	15.1	21	2.4	10.1	20	22	38	4.8	0.79	13.8	3.1	17	2.03	6	0	49	.
56	0	1	1	0	20	0	0	6.1	13	19	21	4.4	0.38	17.8	5.4	14	1.66	6	15	23	17	4.4	0.68	15.9	3.7	14	2.13	4.8	0	50	.
56	1	1	1	0	31.6	0	0	6.9	92	71	75	4.2	0.32	14.5	4.6	23	2.86	13.4	16	18	32	4.6	0.7	14.1	2.2	23	1.82	5.1	0	50	.
51	0	1	1	0	26.1	0	0	6.8	13	17	17	4.1	1.08	14	2.4	20	1.72	6.2	17	21	17	4.6	0.73	11.9	2.4	18	2.23	4.4	0	44	.
61	1	1	1	0	24.9	0	1	7.4	22	26	15	4.7	0.41	19.7	2.7	20	1.72	9.9	21	26	12	4.8	0.57	18.3	2	18	1.92	5.3	0	46	.
58	1	1	1	0	24.2	1	0	6.5	19	26	53	3.9	0.62	10.7	19.1	19	3.23	30.6	17	26	50	4.6	1.03	9.3	5.5	22	4	10.2	0	43	.
50	0	1	1	0	25.4	0	0	6.9	11	17	23	4.7	0.51	25.1	2.2	24	1.02	9.7	7	16	13	4.8	0.58	16.8	1.9	33	1.84	5.6	0	43	.
46	1	1	1	0	21.4	0	0	5.7	14	23	19	4.7	0.73	11.3	2.5	30	2.5	10.8	14	23	29	4.8	0.5	15.4	4.5	32	1.88	4.1	0	12	.
67	0	1	1	0	33.1	1	0	7.1	16	22	16	4.4	0.7	23.7	2.7	27	1.55	8.2	16	22	17	4.7	0.62	27.4	2	33	1.36	5.2	0	44	.
65	0	1	1	0	24.7	0	0	6.7	12	24	24	4.8	0.48	22.5	3.1	18	2	6	12	17	14	4.5	0.61	16.2	1.7	18	2	4	0	44	.
42	1	1	1	0	21.3	0	0	5.5	162	89	1470	4	1.37	16.4	4.9	25	1.79	16.7	24	24	102	4.3	0.46	15.1	4.8	19	1.4	6.7	0	23	.
50	1	1	1	0	24.8	0	0	6.9	28	29	102	4.1	0.73	9.6	11.1	28	2.85	8.9	27	29	45	5.2	0.68	13.7	4.1	22	2.08	6.5	0	39	.
40	0	1	1	0	32.5	0	0	6.5	15	16	29	3.7	0.31	36.3	2.6	16	0.46	6.7	13	15	18	4.3	0.61	37	1.4	27	0.46	4.4	0	40	.
40	0	1	1	0	26.4	0	0	7.1	8	14	23	4.5	1.06	25.9	2.1	22	0.76	6.8	8	14	13	4.3	0.81	26.7	1.8	20	0.76	4.4	0	31	.
61	0	1	0	1	29.9	0	0	7	42	28	39	4.5	0.38	27	7.3	17	0.98	7	28	24	40	4.6	0.36	28	7.7	20	1	7.7	0	20	.
70	0	1	0	1	25.1	0	0	7.1	16	26	14	4.9	0.79	20.1	2.4	17	2.26	4.3	14	24	12	5	0.72	20.6	2.8	10	2.21	5.4	0	35	.
57	0	1	0	1	19	0	0	6	17	20	44	4.4	0.4	21.8	3.7	20	1.27	6.2	11	17	24	4.7	0.43	24.9	3.5	16	1.19	6	0	33	.
59	1	1	0	1	27.1	0	0	6.9	127	84	25	4.4	1.15	11.5	6	19	3.82	12.6	29	28	38	3.2	1.28	20.2	3.2	17	1.54	6.6	0	12	.
55	1	1	0	1	22.8	0	0	5.5	44	51	25	3.6	1.04	9.3	2.3	19	4.55	14.8	34	37	21	4.7	1.04	15.7	1.9	19	2.26	10	0	34	.
48	0	1	0	1	17.2	0	0	7.4	85	70	126	4.7	0.66	16.4	3.1	19	2.22	7.8	39	59	46	5.1	0.56	16.2	3.1	18	2.86	6.2	0	35	.
55	1	1	0	1	29.2	1	1	6.4	31	27	42	3.9	3.6	11.7	3.4	.	2.28	15.1	23	26	26	4	2.3	13.6	2.8	.	2.23	12.6	0	36	1
62	1	1	0	1	20.1	0	1	6.7	14	17	21	4.5	0.95	17.4	2.5	16	1.62	6.8	10	15	21	5.1	0.8	20.2	2.7	18	1.48	7.3	0	9	.
70	0	1	0	1	19.9	0	0	6.8	23	27	23	4.4	0.75	20.5	6	16	1.92	6.1	40	43	34	4.9	0.77	19.6	7.6	19	2.46	4.7	0	33	.
75	0	1	0	1	30.4	0	0	7.2	44	72	40	3.6	0.78	10.6	23.1	16	7.68	9	20	29	35	3.8	0.5	11.2	6.1	28	4.4	7.1	1	12	.
76	0	1	0	1	22	0	0	7.1	45	44	28	4.7	0.34	8	8.6	27	6.23	10	16	23	16	4.5	0.85	10.1	4.6	16	4.38	8.1	0	48	.
77	1	1	0	1	21.2	1	0	5.8	30	25	40	4.5	0.6	17.6	3	27	2	6	15	15	13	4.3	0.53	20.7	2	14	1.46	3.9	0	34	.
60	1	1	0	1	21.2	0	0	6.9	73	53	31	3.8	0.84	11.8	5	21	3.15	5.5	17	34	19	4.4	0.96	17.5	5.7	31	2.87	4.9	0	31	.
70	0	1	0	1	32	1	0	6.2	22	21	18	4.6	1.08	18.6	3.1	18	1.68	5	18	24	20	4.5	1.2	18.3	2.7	18	2.19	5.3	0	35	.
72	0	1	0	1	19.8	0	0	7.1	17	26	17	4	0.49	16.2	3	28	2.8	10.9	14	27	14	4.4	0.47	16.6	2	27	3.17	7.5	0	35	.
52	0	1	0	1	26.8	0	0	7.4	25	28	17	4.4	0.45	25.1	2.4	13	1.16	5.6	12	19	12	4.9	0.41	26.5	2.2	13	1.1	4.8	0	32	.
76	1	1	0	1	28.3	1	1	7	83	93	16	4.4	0.52	11.6	2	36	6.69	17.5	20	27	18	4	0.4	13.1	1.9	21	3.55	9.3	0	33	.
57	1	1	0	1	19.5	1	0	6.4	56	45	59	4.1	0.33	18.7	1.9	.	1.83	9.6	9	15	65	4.1	0.29	22.3	2	.	1.3	5.9	0	34	1
78	1	1	0	1	24	1	0	6.4	13	21	28	3.6	0.68	16.4	2.9	24	2.77	7.6	7	11	13	3.2	0.4	25.9	3	34	1.27	5.5	0	13	.
59	0	1	0	1	17.6	0	0	6.5	40	39	33	4.6	0.53	22.4	3.3	16	1.62	5	13	21	17	4.1	0.5	19.6	2.7	23	1.78	5.4	0	31	.
67	1	1	0	1	21.8	1	0	6.7	44	57	176	4.3	0.47	12.3	4.5	28	4.68	8.1	13	22	44	4.3	0.4	10.5	2.8	21	3.95	7.9	0	30	.
57	0	1	0	1	25.1	0	0	5.8	91	83	20	4.1	0.56	15	4.7	13	3.31	7.9	13	24	10	4.3	0.8	14.7	2.2	16	2.63	6.4	0	25	.
53	0	1	0	1	22.9	0	0	5.6	27	22	21	4.7	0.64	19.4	1.7	11	1.16	7	18	19	14	4.6	0.7	19.2	1.7	11	1.26	5.2	0	27	.
80	0	1	0	1	22.2	1	0	5.9	23	33	42	3.6	0.31	10.8	12.2	17	5.1	12	8	15	21	4.2	0.4	16	3.5	27	2.68	9.2	0	24	.
65	0	1	0	1	21.2	1	0	5.8	22	26	28	4.3	0.5	13.6	5.3	16	2.65	13.2	34	28	37	4.3	0.8	8.5	5.4	23	3.73	11.3	0	21	.
75	1	1	0	1	27.5	0	0	5.9	39	49	70	3.9	0.5	13.7	10.5	.	4.3	13.9	14	15	30	3.9	0.7	10.6	5.3	.	2.87	7	0	15	1
73	0	1	0	1	21.2	0	0	5.9	42	45	18	4.2	0.65	15.1	1.1	21	3.36	13.8	21	32	12	4.2	0.7	15.8	1.6	23	3.27	5.4	0	24	.
80	0	1	0	1	27.6	1	0	6.3	28	37	21	3.9	0.68	19.1	1.5	15	2.93	10	14	18	20	3.9	0.4	18.6	1.1	15	2.09	5.2	0	26	.
60	0	1	0	1	26.5	1	0	6.2	77	96	49	3.2	0.62	8.9	51.9	14	7.38	36.2	29	35	88	4.4	0.3	15	5.1	21	2.64	15.4	0	24	.
86	0	1	0	1	14.8	1	0	6	33	49	48	4.6	0.69	26.6	5.5	31	2.76	9.1	9	21	25	4.1	0.7	26.3	2.6	20	2.32	7.1	0	23	.
60	0	1	0	1	20.8	0	0	5.7	56	53	36	4	0.63	17.7	3.5	15	2.4	10.3	16	24	16	4	0.6	21.5	2.3	19	1.7	4.8	0	25	.
82	0	1	0	1	17.4	1	1	6	34	63	42	2.9	0.6	9.2	20.8	24	9.63	25.8	12	24	32	4.6	0.5	15.7	2.5	20	3.66	16.6	0	17	.
80	0	1	0	1	29.4	0	0	6.4	25	33	17	4	0.49	25.7	2.1	18	2.05	6.9	12	19	19	4	0.5	36.2	2	21	1.23	5.6	0	27	.
68	0	1	0	1	16.4	0	0	6.4	45	51	62	4.2	1.1	19.9	8.3	17	2.6	11.6	37	38	35	4.2	0.8	19	5.2	13	2.27	10.4	0	13	.
75	0	1	0	1	23.5	0	0	6	68	50	41	3.7	0.81	9	85.9	30	5.05	20.1	21	28	19	4.4	0.6	11.1	3.5	19	4.18	16.4	1	6	.
78	1	1	0	1	24.8	1	0	5.5	17	27	49	4.1	0.55	20.7	5.5	18	2.47	8.3	14	21	19	4.7	0.5	18.1	4.8	20	2.45	8.6	0	24	.
65	0	1	0	1	22.2	1	0	5.6	25	30	45	4.5	1.1	21.7	2.1	21	1.8	6.8	14	26	24	4.5	1.4	21.7	2.6	22	2.11	6	0	19	.
52	1	1	0	1	24.2	1	0	6.7	12	22	58	4.6	0.41	29.6	8.6	44	1.12	6.2	24	32	21	4.3	0.7	28.8	4.2	35	1.2	6.1	0	21	.
71	0	1	0	1	22.3	0	0	5.7	23	36	20	4.2	0.57	12.4	2.9	17	4.3	6.5	9	23	16	4.7	0.9	13.1	2.4	16	4.21	4	0	26	.
86	0	1	0	1	22	1	0	5.2	15	25	28	4.2	0.94	21.2	2	16	2.62	13.4	10	21	75	4.6	1	10.6	2	17	5.45	8	0	22	.
58	0	1	0	1	22	0	0	6	50	37	38	4.6	0.7	14.6	2.9	19	2.08	5.4	25	24	24	4.6	0.7	13.9	3.2	20	2.04	4	0	19	.
85	1	1	0	1	18.9	0	0	5	13	30	11	4.3	0.48	18.1	2.1	22	3.91	5	13	27	18	4.2	0.5	17.2	2.1	18	3.74	4.7	0	24	.
65	1	1	0	1	24.6	0	0	6.6	21	24	29	4	0.85	12.2	7.6	13	2.79	13.1	18	19	26	4.5	0.5	15.7	5.5	42	1.88	13.4	0	23	.
75	0	1	0	1	21.8	1	0	5.8	27	57	64	4	0.43	11.1	7.5	21	7.41	13.9	11	31	15	4.9	0.4	13.7	3.1	19	5.19	9.6	0	25	.
58	1	1	0	1	26.3	0	0	6.2	37	31	179	4.7	0.6	21.7	3.8	18	1.36	5.9	19	19	44	4.5	0.4	21.7	2.9	28	1.19	5.4	0	23	.
89	0	1	0	1	20.4	1	0	5.6	16	32	9	4.1	1.22	15.2	4	16	4.68	8.1	13	29	8	4.3	1.1	16.7	3.6	25	4.33	5.5	0	13	.
76	0	1	0	1	21.3	1	0	5.7	26	31	18	4.2	0.34	12.9	2.4	15	3.58	13.3	11	25	16	4.4	0.6	14.1	2.2	13	4.12	10	0	26	.
80	1	1	0	1	20.7	0	0	5.7	40	53	57	4.8	1	17.7	5	16	3.79	5.7	17	32	20	4.7	1.1	17.3	4.1	31	3.63	5	0	20	.
73	0	1	0	1	20.9	0	0	5.5	56	68	42	4	0.52	9.4	17.3	19	7.06	14.4	24	32	42	4.4	0.9	11.7	9.5	22	4.13	11.7	0	21	.
44	1	1	0	1	21.5	0	0	6.7	86	103	189	4.3	1.44	15.2	84.3	21	3.22	14.7	17	21	32	4.4	0.6	18.3	2.2	23	1.25	4.3	0	22	.
67	1	1	0	1	20.7	1	0	6.7	23	24	34	4.5	0.46	14.8	2.9	14	2.27	14.9	36	36	72	4.6	0.4	14.3	3.3	25	2.85	8.2	0	21	.
56	1	1	0	1	23	0	0	5.1	53	53	21	4.3	0.82	7.7	3.2	15	5.29	15.4	18	28	17	4.5	0.7	9.7	2.5	16	3.88	12.1	0	27	.
76	1	1	0	1	20.7	1	0	5.2	35	37	26	3.5	0.43	11.1	5	19	4.28	17.8	15	16	31	3.7	0.3	12.5	9.1	29	2.54	10.9	1	9	.
78	1	1	0	1	22	1	0	6.3	90	88	93	3.9	0.94	8.2	13.2	28	8.82	23	21	29	35	4.6	1.1	10.2	9.2	33	4.9	10.4	0	27	.
55	1	1	0	1	16.5	0	0	5.7	24	25	42	4.5	0.3	14.9	7.2	15	1.88	10.4	15	23	20	4.3	0.4	20.4	3.4	16	1.63	7.1	0	16	.
74	1	1	0	1	21.8	0	0	6.5	18	27	15	4.2	0.53	29.5	1.4	22	1.6	4.4	18	30	12	4.2	0.6	26.4	1.6	24	2.01	3.8	0	22	.
85	0	1	0	1	21.7	0	0	5.5	26	25	12	4.3	0.69	12.3	2.9	16	3.39	6.1	8	17	10	4.2	0.6	16.7	2.9	14	3.1	5.1	0	27	.
66	1	1	0	1	20.4	1	0	6.1	208	183	146	4.1	0.9	18.7	17.1	16	4.48	14.5	16	25	37	4.8	0.7	17.4	5.3	15	2.41	8.1	0	17	.
63	0	1	0	1	25	0	0	6.4	110	77	83	4.4	0.69	12.6	3.1	21	3.67	10.7	30	26	28	4.6	0.4	14.9	2.4	15	2.04	6.2	0	26	.
51	0	1	0	1	23.1	0	0	5.9	13	21	12	4.3	0.8	16.5	3.5	23	1.8	5.2	11	17	14	4.4	0.8	17.9	3.6	29	1.49	4.2	0	18	.
65	0	1	0	1	26.8	0	0	6.2	66	67	32	4.3	0.7	16.9	3.5	14	3.17	8.5	17	21	12	4.5	0.5	22.3	1.9	20	1.51	5.4	0	19	.
74	1	2	0	1	31.1	0	1	6.9	194	162	122	4.1	0.5	12.7	12.8	39	6.78	14.8	166	136	126	4.7	1	9.3	16.9	36	8.51	13	0	11	.
84	0	2	0	1	17.1	0	0	6.4	12	21	10	4.3	0.4	17.4	1.6	17	2.93	6.2	12	18	12	4.6	0.7	16.9	1.4	14	2.61	5.9	0	16	.
73	0	2	0	1	27.8	0	0	5.7	29	32	38	4	0.5	12.6	4.3	24	3.44	10.8	27	27	38	4.5	0.6	15	3.2	12	2.56	9.1	0	20	.
79	1	2	0	1	18.3	0	0	5.6	12	24	20	4.2	0.5	15.8	3.8	21	3.46	7.1	12	18	15	4.7	0.8	20.7	3.1	18	2.01	5.2	0	18	.
72	0	2	0	1	19.7	0	0	5.3	55	59	60	4.3	0.7	18.7	3.7	14	3.06	7.2	23	32	36	4.7	1.1	25.3	3.3	18	1.93	6.4	0	10	.
60	1	2	0	1	26.4	1	1	6.9	27	25	34	4.3	0.3	19	2.3	20	1.52	5	14	15	25	4.3	0.5	20.3	2	18	1.2	4.8	0	18	.
72	0	2	0	1	22.7	1	0	5.4	19	23	15	3.9	0.7	16.3	3	15	2.33	9.5	20	26	20	4.3	0.4	20	3.5	16	2.12	5.2	0	21	.
65	1	2	0	1	20.8	1	1	6.6	20	24	13	4	0.4	29.5	2.4	19	1.18	5	10	16	10	3.9	0.4	29.2	2.2	20	1.14	4.1	0	19	.
75	0	2	0	1	22.8	1	0	7.1	16	24	22	3.8	0.6	8.7	6.1	13	5.17	10.7	15	24	15	4.1	0.6	9	3.4	11	5.23	8.3	0	18	.
71	0	2	0	1	20.8	1	0	6.2	20	27	30	4.1	0.6	19	3.2	30	2.26	3.8	17	25	26	4.2	0.6	20.4	2.7	17	2.14	2.9	0	20	.
55	0	2	0	1	21.9	0	0	6.2	38	34	24	4.5	0.6	18.9	3	23	1.61	3.4	20	25	18	4.4	0.7	20	2.6	18	1.57	3	0	17	.
63	1	2	0	1	28.4	0	0	4.5	40	48	52	3.9	2.2	7.4	15	207	6.46	23.8	31	35	48	3.9	1.9	7.1	11.6	72	5.67	12.9	0	8	.
68	0	2	0	1	18.7	0	0	5.8	92	108	31	4.6	0.4	18.1	8.4	18	4.23	10.1	13	26	17	4.5	0.6	18.6	2.4	13	2.68	8	0	5	.
61	1	2	0	1	24.5	1	1	7	19	26	26	4.4	0.6	26.3	2.2	18	1.38	6.5	12	16	16	4.1	0.8	22.5	1.8	16	1.27	5.6	0	18	.
43	1	2	0	1	18.1	0	0	6.4	13	18	51	4.3	0.6	14.2	3.7	20	1.51	7.3	21	23	39	4.5	0.6	14.5	3.5	20	1.52	7.8	0	17	.
60	0	2	0	1	28.3	0	0	5.7	126	141	41	4.2	1	8.1	15.6	19	9.3	20.4	25	31	26	4.6	1.2	9.6	7.4	23	3.94	10	0	12	.
64	1	2	0	1	28.5	1	0	4.9	59	39	71	4.3	0.5	7.4	2.3	15	4.39	6.7	20	24	56	4.5	0.6	10.2	2.2	16	3.42	6.9	0	20	.
57	0	2	0	1	17.2	1	1	5.9	21	30	14	4.3	1.1	18.3	3	26	2.04	5.1	12	21	13	4.3	0.8	22.7	3.4	21	1.55	4.7	0	17	.
34	0	2	0	1	17.6	0	0	6.4	31	21	18	3.9	0.3	22.2	1.5	18	0.58	4.5	28	26	14	4.6	0.8	17.5	1.9	29	0.98	3.1	0	7	.
52	1	2	0	1	21	1	0	6.3	67	48	65	4.4	0.4	30.1	3.9	21	1.01	6.6	16	19	16	5	0.5	26.2	4	19	0.96	6.1	0	13	.
53	0	2	0	1	18.6	0	0	4.5	41	33	16	4.8	0.4	11.9	2.7	28	2.3	6.1	7	14	12	4.7	0.8	12.7	2.3	20	2.25	4	0	16	.
57	0	2	0	1	20.7	0	0	5.1	85	88	21	4	0.3	15.2	4.9	18	3.58	6.8	15	24	11	4.3	0.7	16.9	2.5	21	2.13	4.6	0	8	.
61	1	2	0	1	21.1	0	0	5	57	29	104	4.4	0.4	17.8	6.9	29	1.32	6.2	18	17	22	4.7	0.4	20.8	4.5	25	1.19	5.2	0	5	.
67	1	2	0	1	21.7	0	0	6.5	29	27	36	4	0.87	22.4	13.1	19	2.1	5.4	11	17	27	3.9	0.9	21.6	0.7	15	1.61	5.2	0	6	.
74	1	1	0	1	23.5	1	0	6.1	43	42	74	3.9	0.7	19	3	17	2.49	6.9	37	35	85	4	0.6	20.3	2.6	15	2.13	6.2	0	8	.
72	0	1	0	1	20.9	0	0	6.1	38	48	23	4.4	0.5	17	6.3	10	3.3	11.5	22	25	20	4.6	0.6	12.8	4.1	15	3.04	5.9	0	6	.
82	0	1	0	1	22.8	1	0	5.2	45	54	40	3.8	0.7	30.6	3.1	43	2.16	16.6	12	22	30	4.1	0.7	30.2	3.1	32	1.75	8.5	0	11	.
80	0	1	0	1	27.8	0	0	5.4	23	37	30	4.5	0.7	17.2	8.4	18	3.59	9.5	19	29	20	4.5	0.7	21.3	5.8	17	2.53	8.9	0	18	.
63	1	1	0	1	25.8	1	0	6.6	20	21	40	4.2	0.5	20	2.7	24	1.48	17.2	8	15	14	4.2	0.5	20.6	2.3	18	1.65	17	0	16	.
82	1	1	0	1	23.3	1	1	6.8	52	49	47	3.9	0.6	17.1	3.6	15	3.26	8.3	16	17	16	3.6	0.5	21.9	3.5	15	1.61	6.8	0	12	.
63	0	1	0	1	23.1	0	0	6.6	110	95	23	4.4	1.1	13.9	10.7	14	4.11	18.7	15	20	16	4	0.6	13.2	5.4	16	2.5	11.4	0	15	.
66	0	1	0	1	20	0	0	6.3	90	92	30	4.3	0.4	10.2	8.2	19	6.27	8.5	28	34	18	4.8	0.5	14.3	5.4	22	3.01	6.2	0	15	.
77	0	1	0	1	22.8	0	0	6.2	19	33	28	3.6	1	13.2	4.1	20	4.42	16.1	17	32	22	3.9	1	15	4.2	17	4.04	16.5	0	18	.
59	1	1	0	1	26.4	0	0	6.5	124	76	72	4.4	0.7	8	26.7	25	5.03	15.2	52	39	42	4.6	0.8	8	6	25	4.06	15.3	0	12	.
54	0	1	0	1	29.4	1	0	6.6	12	12	17	4.3	0.6	22.5	2.5	29	0.83	4.3	10	13	18	4.5	0.8	24.6	2.6	21	0.92	3.5	0	12	.
65	1	1	0	1	29.1	0	0	5.9	49	40	27	3.9	0.9	24.7	3.4	30	1.5	7.2	36	26	22	4.2	1.6	20	2.7	22	1.43	6.3	0	13	.
74	0	1	0	1	22.9	1	0	6.3	29	38	58	4	0.4	31.4	15.4	24	1.66	4.8	9	15	17	4.2	0.4	28.6	3.5	23	1.31	7.1	0	18	.
55	1	1	0	1	23.6	0	0	6.8	62	34	27	4.8	0.9	13.1	2	18	1.81	4.6	19	17	19	5	0.9	14	1.4	25	1.56	2.7	0	15	.
80	0	1	0	1	20.4	1	0	5.5	67	64	52	3.7	0.5	14	8.4	25	4.47	10.5	13	19	12	4.4	0.8	14.2	2.3	16	3.01	7.2	0	12	.
41	1	1	0	1	27.3	0	0	5.9	62	44	770	4.5	0.8	17.6	3.4	16	1.3	5.4	71	33	342	4.6	0.5	21.2	2.6	18	0.78	6.1	0	8	.
60	0	1	0	1	21.9	1	0	6.3	30	62	19	3.7	1.9	5.6	13.3	17	12.13	13	10	19	24	4.3	1.1	5.7	3.3	17	6.43	7.7	0	7	.
83	0	1	0	1	18	1	1	6.4	39	47	53	3.7	1.1	8.4	9.6	12	7.44	17.7	13	29	17	4	0.5	9.5	3.9	15	7.11	9.5	0	13	.
66	0	1	0	1	29	1	0	5.6	20	28	26	4.3	0.4	26	2.5	18	1.59	6.5	12	17	15	4.2	0.7	20	1.8	17	1.64	4.5	0	13	.
53	1	1	0	1	17.6	0	0	6.4	67	59	52	4.4	0.8	16	4.7	40	2.39	7.4	17	16	19	4.4	0.5	17.2	3.2	36	1.22	5.7	0	8	.
68	1	1	0	1	26	1	0	5.3	55	43	132	4.2	0.8	14.8	2.2	27	2.66	5.6	25	26	43	4.3	0.9	17.1	1.9	15	2.1	7.7	0	8	.
29	0	1	0	1	19.3	0	0	5.8	24	25	22	4.4	0.5	24.6	7.5	29	0.6	4.7	6	12	13	4.4	0.7	24.2	3.2	19	0.61	5.6	0	8	.
68	1	1	1	0	22.9	0	0	6.2	123	117	210	4	0.71	18.8	1.8	19	3.82	6.1	15	26	28	4.6	0.7	23.6	2.3	25	1.96	4.2	0	21	.
62	1	1	1	0	21.2	0	0	6.9	25	26	23	4.5	0.63	14.2	3.5	14	2.27	7.1	9	19	27	4.2	0.9	13.4	1.8	28	2.98	5.3	0	16	.
58	0	1	1	0	19.8	0	1	7	13	17	12	4	0.33	21.3	4.1	15	1.28	.	18	19	14	4.5	0.26	23.9	4.5	18	1.11	4	0	75	.
78	0	1	1	0	25.2	0	0	6.2	72	85	82	3.5	0.62	7.4	236.9	17	10.56	.	85	94	76	3.9	0.88	7.4	14.4	17	10.88	14.2	1	37	.
65	0	1	1	0	19.5	0	1	6.7	33	31	21	4.3	0.94	21.4	5.5	23	1.64	.	10	17	12	4.3	0.66	25.6	6	19	1.39	3.6	0	78	.
68	1	1	1	0	28.1	0	0	6	14	17	16	4.4	0.71	17.4	3.2	15	1.78	.	16	18	16	4.4	0.76	16.1	4.5	17	1.93	4.6	0	81	.
61	1	1	1	0	24.7	0	0	5	163	112	158	4	0.66	14.1	15	16	3.8	.	34	33	70	4.7	0.59	17.4	8.6	20	2.02	12.4	1	47	.
64	0	1	1	0	23.7	0	0	6.4	29	45	16	4.3	0.95	28.1	2	21	1.9	.	9	23	17	4.6	1.28	28.9	1.6	18	1.72	3.9	0	41	.
52	1	1	1	0	26.9	1	0	4.8	120	115	99	4.1	0.78	12.3	4.6	12	4.44	8.3	12	17	33	4.6	0.86	17.9	2.9	18	1.45	5.9	0	57	.
62	0	1	1	0	35.5	1	0	2.4	32	40	31	2.5	0.94	12.4	10	13	3.54	.	30	39	31	2.6	1.62	13.2	8.6	16	3.4	31.3	1	25	.
34	1	1	1	0	35.5	0	0	6.9	42	27	75	4.5	0.51	20.6	2	34	0.69	7	42	27	59	4.9	0.6	20.6	2.3	30	0.71	6.5	0	23	.
68	1	1	1	0	26.7	0	0	6.5	55	37	67	4.2	0.39	15.4	4.1	39	2.2	.	20	18	56	4.5	0.85	19.4	3.8	27	1.43	5	0	71	.
64	0	1	1	0	22.2	0	0	7	64	59	17	4.1	0.72	19.8	2.9	14	2.38	.	9	16	11	4.8	0.52	33.3	0.8	17	1.04	3.8	0	90	.
62	0	1	1	0	23.2	0	0	7.1	56	40	37	4	0.46	14.4	2.9	15	2.3	.	19	19	21	4.4	0.59	15	2.2	15	1.83	3.5	0	89	.
69	0	1	1	0	27.8	0	0	6.9	22	19	18	4.4	1.19	25.5	4.8	30	1.1	.	8	10	15	4.2	0.68	25.4	4.5	26	0.97	4.1	0	50	.
65	0	1	1	0	20.5	0	1	5.8	87	87	71	3.1	0.7	13.1	52.6	13	4.63	.	12	21	27	4	0.64	12.5	13.3	16	3.2	19.9	1	31	.
64	1	1	1	0	26.2	1	0	6.7	224	143	31	4.5	0.99	21.6	6	22	2.83	.	17	24	16	4.4	1.03	23.4	1.6	14	1.62	6.9	0	62	.
61	0	1	1	0	20.5	0	0	6.1	82	64	40	4.3	0.81	14.7	7.7	19	2.93	.	13	22	16	4.7	0.65	13.4	3.6	17	2.82	3.5	0	87	.
57	1	1	1	0	27.1	0	0	6.9	96	74	57	4	0.76	13.7	4.3	20	3.14	7.1	29	28	38	4.7	1.28	20.2	3.2	17	1.49	6.3	0	12	.
45	0	1	1	0	21.4	0	0	7.4	35	29	19	4.7	0.73	11.3	2.5	30	1.95	10.8	14	23	29	4.8	0.31	15.4	2.6	25	1.84	4.4	0	13	.
55	1	1	1	0	22.1	1	0	5.6	102	67	86	4.3	0.72	6.9	18.6	20	5.29	16.1	21	19	27	4.9	0.87	11.1	5.5	30	2.09	7.5	0	40	.
77	1	2	1	0	21.5	1	1	5.5	74	62	55	3.8	0.63	9.8	8.4	.	5.66	.	32	35	21	4.3	0.83	7.3	2.2	.	6.61	11.6	1	46	1
57	0	2	1	0	23.4	0	0	6.4	52	50	46	4.3	0.37	16.4	5.7	17	2.41	6	12	18	20	4.9	0.64	18.8	4.3	16	1.6	4.5	0	49	.
47	0	2	1	0	18.6	0	0	4.1	22	19	12	4	0.51	49.1	4.7	22	0.39	.	14	15	10	4	0.47	46	5.6	26	0.42	4.1	0	107	.
69	0	2	1	0	28.2	0	0	6.5	235	209	128	4	0.65	13.8	48.2	15	6.82	.	16	19	23	4.4	0.55	18	4.8	67	1.85	4.9	0	64	.
55	1	2	1	0	25.9	1	0	2.9	68	33	74	4.1	0.28	22.2	5.1	24	0.99	.	80	53	183	4.3	0.71	19.8	3.4	26	1.68	6.9	0	109	.
53	1	2	1	0	24	0	0	4.5	106	54	81	3.8	1.2	18	3.9	14	1.54	.	14	17	21	4.2	1.17	19.6	3.4	21	1.25	4.5	0	105	.
65	1	2	1	0	31.2	0	1	5.9	93	79	41	3.7	1.58	9.9	5	22	5.38	.	30	33	52	3.9	1.25	11.2	3.1	20	3.55	12.8	0	85	.
70	1	2	1	0	24	0	0	3.1	35	30	19	4.4	0.45	17	1	20	2.09	.	10	14	14	4.2	0.68	16.8	0.6	22	1.87	4.4	0	108	.
55	0	2	1	0	26	1	0	4.6	111	74	32	4.3	0.51	18.9	3.9	19	2.04	.	11	15	14	4.5	0.52	23.1	3.8	17	1.1	4.5	0	92	.
42	1	2	1	0	20.4	0	0	6.1	169	85	81	4.2	0.51	28.7	5.9	34	0.96	.	108	119	231	3.9	1.14	26.2	5.3	24	1.88	5	0	87	.
60	1	2	1	0	23.1	0	0	4.3	42	41	42	4.4	0.47	11.7	6	18	3.24	.	22	26	35	4.4	0.95	11.7	5.9	16	2.89	5.3	0	97	.
53	0	2	1	0	27.2	0	1	6.5	89	101	531	3.8	0.49	14.3	9.7	28	3.97	13.2	71	75	781	4.3	0.81	12.8	10.2	30	3.76	10	0	50	.
55	0	2	1	0	21.5	0	0	6.5	20	21	15	4.1	0.33	33.8	4.1	11	0.76	.	12	19	12	4.2	0.54	30.1	4.8	18	1.02	4.2	0	76	.
66	0	2	1	0	24.7	0	0	7.2	206	181	457	3.6	0.88	8	21.4	16	10.4	.	10	15	16	4.2	0.56	15.7	4.9	23	2.02	4.4	0	46	.
39	0	2	1	0	18.1	0	0	5.5	28	26	11	3.9	0.48	21.6	2.4	18	0.89	.	7	18	12	4.1	0.74	29.1	2.4	14	0.94	4.7	0	66	.
56	1	2	1	0	23.5	1	1	6.5	48	32	22	4	0.69	15.2	0.8	16	1.7	.	25	21	19	4	0.66	13.5	0.6	18	1.77	10.1	0	83	.
46	0	2	1	0	20.2	0	0	5.2	23	22	11	4.6	0.67	20.7	2.5	32	1.02	.	17	19	12	5	0.85	23.5	3	23	0.92	5.6	0	69	.
61	0	2	1	0	22.8	0	1	4.1	528	269	186	4.3	0.77	14.8	5.9	19	4.83	.	64	47	33	4.6	0.81	14.3	4.1	56	2.55	11.4	0	50	.
62	0	2	1	0	21.6	0	1	5.8	58	62	64	3.1	1.01	10.5	52.6	13	4.81	.	24	32	26	3.4	0.53	14.9	13.5	18	2.76	12	0	94	.
69	1	2	1	0	20.8	1	0	5.2	63	57	39	4.5	0.49	14.6	4.4	201	3.39	7.6	17	24	32	4.5	0.54	15.4	2.6	20	2.65	5.9	0	45	.
74	1	2	1	0	25.3	1	0	2.9	29	48	29	2.1	4.55	9.7	4.1	50	6.8	.	17	33	30	3.3	3.46	16.7	2.1	24	3.59	5	0	48	.
53	1	2	1	0	23.7	0	0	6.6	39	21	46	3.9	0.42	22.9	3.2	22	0.78	5.3	13	16	25	4.5	0.77	25.7	3.4	29	0.93	3.5	0	51	.
59	0	2	1	0	20.8	0	0	6.7	61	59	29	3.4	0.48	9.4	51	21	4.74	.	13	21	12	4.2	0.62	9.3	2.5	21	3.76	6.1	0	96	.
73	0	2	1	0	23.2	0	0	6	94	69	57	3.9	0.65	15.1	66.1	14	3.44	.	15	22	33	4.5	0.59	13	4.3	22	3.23	3.8	0	92	.
64	1	2	1	0	21.9	0	0	6	106	68	46	4.2	0.67	10.4	23.8	24	4.06	.	19	26	25	4.7	0.97	12.1	3	22	3.2	5.2	0	72	.
71	0	2	1	0	18	0	0	5.4	63	67	28	3.7	0.4	5.5	14	19	10.9	.	6	18	18	4.4	0.51	8.2	4.1	22	6.45	8	0	62	.
63	1	2	1	0	23.5	0	0	3.9	29	33	30	4.1	0.66	20.2	3.3	36	1.91	.	7	16	15	4.1	0.58	19.8	1.9	28	1.95	3.8	0	8	.
45	1	2	1	0	24.9	0	0	2.9	92	97	232	4.2	0.88	5.3	5.5	14	8.59	.	13	26	25	4.6	0.9	21.3	6	30	1.56	8.3	0	76	.
43	0	2	1	0	24	1	0	5.3	105	68	56	3.8	0.29	21.5	2.2	22	1.33	6.9	31	26	18	4.4	0.39	22.2	2	23	0.93	4.4	0	58	.
42	1	2	1	0	22.7	1	0	6	155	100	132	4.1	0.27	17.8	3.9	39	1.9	.	16	27	19	4.2	0.27	17.5	2.1	23	1.66	5.3	0	50	.
59	1	2	1	0	26.7	0	0	3.5	88	55	198	4.4	0.89	23	4	25	1.5	.	41	27	80	4.9	0.67	25	2.4	36	1.01	4.8	0	54	.
51	0	2	1	0	26.5	0	0	5.7	138	114	168	4.2	0.82	21.1	123.7	25	2.35	7.1	16	21	23	4.3	0.87	15	3.5	26	1.82	6.1	0	12	.
63	1	2	1	0	20.7	0	0	6.4	131	80	10	3.9	0.9	23.9	5.7	14	1.84	8.6	15	17	32	4.3	0.98	21.7	4.1	16	1.29	5.7	0	45	.
54	1	2	1	0	22.1	1	0	5.9	102	72	88	4.3	0.72	6.9	15.1	27	5.58	16.1	20	18	30	4.8	0.44	10.8	6	28	2.05	7.5	0	48	.
57	1	2	1	0	25.9	0	0	6.5	52	42	25	4.8	1.22	11.9	2.9	22	2.79	6	13	20	12	4.8	1.1	11.2	1.7	17	2.87	4.5	0	33	.
55	0	2	1	0	26	0	0	5.8	64	72	40	4.4	0.3	14.7	5.3	22	3.37	7.9	14	21	16	4.4	0.28	16.4	2.4	15	1.92	5.5	0	34	.
45	1	2	1	0	23.2	0	0	6.7	139	77	103	4.1	0.5	16.3	2.3	15	1.8	8.3	32	30	33	4.3	0.3	15.4	1.7	23	1.58	6.2	0	7	.
